# Supplementary material for: Genome-Wide Identification of the Q-type C2H2 Transcription Factor Family in Alfalfa (Medicago sativa) and Expression Analysis under Different Abiotic Stresses
Source: Genes (Basel). 2021 Nov 27;12(12):1906. doi: 10.3390/genes12121906 (PMC8701282; doi:10.3390/genes12121906)
Supplement: Supplementary file 1 [file genes-12-01906-s001.zip]

Archive with 3 entries (2 files):
- genes-1478807-supplementary/
- genes-1478807-supplementary/Additional file 1.xlsx
- genes-1478807-supplementary/Additional file 2.pdf
