# Supplementary material for: Genome-Wide Identification of the Q-type C2H2 Transcription Factor Family in Alfalfa (Medicago sativa) and Expression Analysis under Different Abiotic Stresses
Source: Genes (Basel). 2021 Nov 27;12(12):1906. doi: 10.3390/genes12121906 (PMC8701282; doi:10.3390/genes12121906)
Supplement: Supplementary file 1 [file genes-12-01906-s001.zip › genes-1478807-supplementary/Additional file 1.xlsx]

## Sheet: Table S1
Table S1. Information of the selected MsZFP primers used in quantitative real-Time PCR.
Gene name	Forward Primer (5' to 3')	Reverse Primer(5' to 3')	Amplicon size（bp）
MsZFP06	AGAGAGACGAAAGAGTGGAGAA	ACGAAGAGAACTTGCGGTTG	138
MsZFP07	GAGTCATCAACAACAACAACCA	ATCTCCACCACCGAATCCAA	182
MsZFP13	CGAGCCGAGCGATGAAGAT	GCATTCTGATGTCCTCCTAACG	171
MsZFP19	GGTAACAACAACGGCAACAAG	ATGAAGTGGTGGTGGTCTGAT	187
MsZFP40	GTATCCACAGACATTGCTTCCA	ATGCTCACCAACATTCAACAGT	186
MsZFP41	TGTGTCTGGTGTCCGTGAA	ATCTTCCTGCTCCTGCTCAA	199
MsZFP51	GACCCTTCAGCCATCTACGA	GTGACCACCAAGAGCTTGAGA	180
MsZFP54	TGAAGCGAAGAATGGTAATGGT	AGCAGTGGAAGTTGATGAAGAA	145
MsZFP55	TCTTGCTGCTGAATCCTCTGA	CTCGCACTTCTTGTTCTCACTT	121
MsActin	ACTGGAATGGTGAAGGCTGG	TGACAATACCGTGCTCAATGG	190

## Sheet: Table S2
TableS2.The putative58 MsZFP protein sequences in Medicago sativa L.
Gene name	protein sequence
MsZFP01	MNYSSEEGDDGNDQGKRRSYECTFCKRGFTNAQALGGHMNIHRKDRAKAS KQPNSSSSQIGTKFYTNDEAMVFPFASEQNSFVGNYQPSNMHGYSYEQPK SCEYPTAPNYHVGNYQPSNVDGFSYGYQGPSNWHLNQELQHPDLSLQIGS SHYVDNTHHPRVRRGNDQEENEVDLELRLGQDSRFIS
MsZFP02	MIIWFLESQPNQTKRPQGNPLDLNNLPDEYSRDHGKQLLEDTDLPGCRKK KNGGKDGKDECGKVYECRFCSLKFCKSQALGGHMNRHRQERETETLNHAR QLVFRNDHNLAPQPAPSHLVGCCPPPIPTASYIPANNMGDQTIPMRFPRY FSVSFPTHLIPQHPMNEYHVGHVMSSSHHQQYHNMNYVAGAGGGESSYTC IGAPVRQGFIPGSSGGKDHHQDMEGTLNWGRSYSGGGGGQQHRLDTTTPN SAALINRFQDGF
MsZFP03	MEPAPEQQEQQQISLASREITNIIKGKRTKRVRPQSPIPFSITANSSTGE GGGGGGTGEREDCNNVDDVNNNTIINTNNNNTSPTTSYVEEKQDSTVIDE EYDMANCLILLAQGQAKESSPKNTDDLDGGMMNYTKYSSRKFMEAATLDS GRAGFYVYECKTCNRTFPSFQALGGHRASHKKPKALAIAQEKKHLYDDEE FQFKPNHKSISLQLNNNGKGNLHGGSNNNKSKVHECSICGSEFTSGQALG GHMRRHRAPVGTSAAANTTLSLTPMALEPDEDHPRKKRNVLSLNLDLNLP APEDDHRESKLAFASKQHQQQQNGQKQQQQQQQKQQTSLVFSAPALVDCH Y
MsZFP04	MQVLEDQLVMVSKDHTQQIIKGKRTKRQRLPSPLRLTMPVSNSCNEGTSY NNSNNNSGGIEFVKIDSRDRSEEEKEEEDLANCLILLAQGHNHRHDQNTH VSNHRDHNNNKSSNFYLYECKTCNRCFPSFQALGGHRASHTKPNKANCNV TQQKQAVTTSSFVDDHYDPTMNTILSLQAFAATPITTITTTKKSKVHECS ICGAEFSSGQALGGHMRRHRNLVNTSTTTTTTTTSMSLSIGSPKSHEAKK PRNGFKLDLNLPAPEVDQKDQSKFSFQPRENVIAFSNSSLVDCHY
MsZFP05	MALEALNSPTSTTPKFTFDEPNLPWTKRKRSKRSRSCTEEEYLALCLIML ARGHTNRHDFKPLNPPPTTIDNNNNNTKLSYKCSVCNKEFSSYQALGGHK ASHRKNSVGGGGGGDDHPTTSSAATTSSANTNGGGVRSHECSICHRSFPT GQALGGHKRCHYEGVVGGGASASAVTVSEGVGSTHSHQRDFDLNIPAYPE FANKIGEDEVESPHPVMMKKKARVFVVPKIEIPNFQ
MsZFP06	MVKTAMKRQRDERVENIDLANCLILLSHPKETKPKKHFSPVEFECTTCNR KFSSFQALGGHRASHKKPKLDTVKLKLHAQTLGLLNNPKTHGCYICGKEF SLGQALGGHMRRHKIGVNEGFSLVKKNKVVGKIPILKRSNSKRVMCLDLN LTPLQNDLKLLFGNIYGT
MsZFP07	MAALELQALNSSPTGATIPFPRFKQQQENQEIHERESLVKKKRSKRPRIG NPPTEEEYLALCLIMLSQSNNNEKINISESHHQIESSSSQQQPLQSPPSP VKLNHRCSVCNKAFPSYQALGGHKASHRKSSSENQSTAVNETVSVSVSTV TGKMHECSICHKSFPTGQALGGHKRCHYEGVINNNNHNHNNSNSNVNNSS GITVSDGGGASSSISHRGFDLNLPAPLTEFWSPVGFGGGDSKKTKINVNL AGINEQEVESPLPVTAKRPRLFSGEDNDETV
MsZFP08	MERLSKEPCIFSSQETPPSPSTPLQNQHEKKKQQSIEVEDITKVETLFDL NVSSNDSNLDCNSQQETELNLITSLDVGNSSSQNNNTLDVEQRVFSCNYC HRKFYSSQALGGHQNAHKRERSIAKRGQRFGTQIIASASAFGFPIMHNKQ SYANMASLPLYGAFGNKPLGIQAHSMIHKPSHVSSNGFGNSYGHHHHHGW SNSRIFMDQQPGIAKLGMADFHRTTTSSRGSVGRFEVVDTMINSAANKEM KQKQLDLNLKL
MsZFP09	MDNNHHDHYNTKTTNPTSQTHLKLFGFSFHEDETMQDIQDSTTTKTTSSS TSTSPSRSPDSSGINETFPPSSGERKYECQYCCREFANSQALGGHQNAHK KERQQLKRAQLQANRNAAVSFVRNPIISAFAPPQHLLAPPGSMMVPASPS SWVYVPPRSAPPPFHVSVSHGCVFPSGNGNTMMSSGNNNSNMVKPVGAGM FPCVGVVGDSTSTLSTMQVQARAHHGPCLSRFSKGDSGPNFDDALGLDLH LSLAPAANRSRGSAQLGYSRCSP
MsZFP10	MEASHEQQLSLNSTEHTINVTKVNITQKVINPPQSPIPFSIIAYSSTREG GTRTRESARYNVYTCKTCNKTFTSFQALGGHRKVHKKPRKAHRKGHNNNT NTTSTTTTNNNNNNNNKSNVYGCSICGSKFTSGQALGGHMNFHPAPVEAT SLTPMALEPDKEDEEPPAEKTNVSLDLDLNLPPA
MsZFP11	MDKKIIERETHDLMNVESFSQLPFIRPPPTNKEKGIRLFGIEFGGGATED DSSESPETTNNNNNINSFEVDNNNNNNKDNNNNNENNRRFECHYCCRNFP TSQALGGHQNAHKRERQHAKRQHLQSTMVHATTFSDPHLYHHHHQQHHPL YRFTSSSPSSLSSSPSYPTWNTNSTRFYNHPTTSSYSQQQPINGSPLAFW RVPNGTVQSNPSFNHERPLPLLASEERSNLWHSGQGVPSSSSSASHNRYV YDTKRNDHVSLDLHL
MsZFP12	MAALELQALNSSPTGATIPFPRFKQQQENQEIHERESLVKKKRSKRPRIG NPPTEEEYLALCLIMLSQSNNNEKINISESHHQIESSSSQQQPLQSPPSP VKLNHRCSVCNKAFPSYQALGGHKASHRKSSSENQSTAVNETVSVSVSTV TAPLTEFWSPVGFGGGDSKKTKINVNLAGINEQEVESPLPVTAKRPRLFS GEDNDETV
MsZFP13	MMKTPNLNLEAENSLEVSSQVGSNIYLQESSHDLTKDSATTSCLTKADIN PGSISLDLTLNFEPSDEDLKETSDTNSEVLGANQAHNTVSAPTIHRVFSC NYCRRKFFSSQALGGHQNAHKRERTMAKRAMQVGMFTERYTSLASLPLHG SSSFHPLGIQAHAAMHQNHMPSSSSMLMRAQNMRPAAKFEKDCFGAAPMF MHNEDVGVFWPGSFRQINQSVHNSNLNHNSNLNTSFVATEPPQQTSTTYP DLTLRL
MsZFP14	MEFSYLQEDSKSSSDENIDRSSDQNNDDDHDHHMGIGRSYECVFCKRGFT TAQALGGHMNIHRKDRANNNKSATKTNFAPPSSSKLVVDHDNYGDLGFYS TINPSHLARGGYYSSISSTTTTPEDV
MsZFP15	MMIEGDQTSLTTAAKEQPGEVIDRDKNSDDGSEDDGPKEWLNLSLGGTSL STAGDPDSQSRPTKVFSCNFCMRKFFSSQALGGHQNAHKRERGAARRYQS QSQRTMALMGLSMNNPMLRSLGVQAHSLVHKPCRSGTMVAPSFQEAYAAG LGMACTTFMSEDHTNQVWPGSFRMAPQQPRPPQETLKLDLDLRL
MsZFP16	MMKRNNMNTSLKGYNHTYYNNPIITNKSHSQSDNNNGSSSEDYMMNGCYP WPPRSYTCSFCRKEFKSAQALGGHMNVHRRDRARLRQSSPPTHEPQLDQG SSMLNFNLNNPTITTTNPNLFSHSSSSSSSLSSTSSATTLKPITCTLPLF VSPPSEFNRYVVVDGILLNPTLSTKTSEKSKMEGYDGFECEDDCNMVKKS EILRMDLEIGLPGDYDNLDLELRLGTTTYSN
MsZFP17	MEGIIGTEEHVNDVGHLIKGKRTKRLRQLSPVTVATATMTSSCSSATGGG GSFSSTTFDDTEQEEEADMANCLILLAQGRTGREEENQNRRPQNHHLHNN GQQVDGYNKITIEKETKNGFDSYECKTCNRFFHSFQALGGHRASHKKPKM KEEKQSSPPRPRQITTTGEFEHENKQIQPKNISPLAPRVSLELRCGFEDV HVRSRNVLELDLNLPAPEEDLRDSTFQFPALVGCHY
MsZFP18	MASESSSISSTSRDRGECSYSKKVVNMKEIEHIQSSNSKPDKPIDFMKLS KDDSVPVSKVQEHNFFGPIQIGSSSCFPNDNNQGKNENVNEEKNLDSRSF SCSFCKRQFSTSQALGGHQNAHKAERAIEKQRKQRYDDGASGLGQSYFNP TLFRPYDYRSLGVRTESMIQKPPYFSPKITPHSFGYRHSALLQEILNPSL ASLRNMRGGNSGFGNLSIGGASTSRIEGGASTSRIEGGTNNKIGAMLKLG DSSTNIATSSNSNIEKQIIVAPTSTKDGIHDLSKANIEEEPSDSESSELD LSLKL
MsZFP19	MAMEALNSPTTATPFTPFEEPNLSYLETPWTKGKRSKRSRMDQSSCTEEE YLALCLIMLARSGNNNGNKTESVPTPLTTVKLSHKCSVCNKAFSSYQALG GHKASHRKAVMSATTAEDQTTTTSSAVTTSSASNGKNKTHECSICHKSFP TGQALGGHKRCHYEGSVGAGAGAGSSAVTASEGVGSSHSHHRDFDLNLPA FPDFSKKFFVDDEVSSPLPAAKKPCLFKLEIPSHY
MsZFP20	MASQSSSVSGTSQDEGDSSNSKKMMIVKDIEHDQPSNSIPNKFFDFVKLS KDDSVLKSEVQEHDFFGTFQVGSSSRFPSNNNERKDENNDEEKNSDSKSF SCCFCKRKFSTSQALGGHQNAHKAERALEKQRKQRYESGTFGSGQPHFNP YFSYPSTLFTPPYYSALGARMESMIQKPLFVNPRITPHSFRPFGYGNSAL SLQEILNPSLVSLRNMEGSNSNSRVGILGTGGATTLRIEDGENNKVGTNL KFVDSSTNVAASSNSNLEKKIIMATTSTNDDIHDQSKSNIEEEPSDKSPG LDLSLKL
MsZFP21	MKPIFDLEVEATEEYESDVSSHVASTISTHQIETSPGSYSNSLSNSDSIS LDLTLNFNNNNDLVARDSTGVSFSSTSESSNELTIQRIFSCNYCRRKFYS SQALGGHQNAHKRERTLAKRAMRIGLFTERYASLASLPLNGSFRSLGIKT HSSLHHGFSPSTIRPSPEIKSSARFKLGSIGHPIFLEDDETELMWQGSFH QVTEGGSNTYQSSNMCFTEVNVKPLVDIENSAPELTLKL
MsZFP22	MEEDQEVMKHVCKFCRKNFPSGRSLGGHMRSHDHDHDHDHDHDDYDHDDD DGDEFVVAVRRRMKKKEGYGLRENPKKTWRVLTDSTNEQEIQDPFDVVLD KLCKECGKGFQSMKALFGHMKCHKKNKSFELDEEEEEDDDSNATVLPKRK RRSKRKLRTRYNKSNTSSSVVNFDDNSLDSIAESSDNNDEKEQEEVAMSL IMLSRDVRPWFGINSIAEFSDNNDDDSLELEAPLTHLVSEIEGKKFITNS SEIVKMNKKPKKLDFGNVVCSDVKSKGKSLEVFDNESEGNDDGLKMKKAT RVSVVENGKDEKKKMEIELDSDLAFEVNVVDSETKVTSEGEFRKRKYQKR GKFECATCNKKFQSYQALGGHRASHKRTKGFSASRNDQSSEN…
MsZFP23	MEISLQNPHELEKHKTFEEEEKEAKVDTSFDLNVPNDDCDLGCSLKSNLV TCLDIDNSSKTSSENFTCGSESTSEPRFFTCNYCKRKFFSSQALGGHQNA HKRERSIAKRGRRTMFSATGGTTSFLHKYHLHNRYANMASLLPLFCANSN SMRPFAIKAHSMVQKPFHKFSSNGFGIESNYYGYHGWSRPLMNQQSGRGK LLMQTFQETGLPSQSSVGRFGKVKKDMLNSGTGLNSKSNQQE
MsZFP24	MASQSSRVSATSEDQGDSSNSKKEVIMKEIEHDQLSNSNLNKSIDFVKLS KDDSFLGSEVQEHNFFGPIQGGSSYFFPNNNNEGKDENNNEENNSDSRSF SCCFCKRKFSTSQALGGHQNAHKAERALEKQRKQRYESGVFGLGQPYFSP YFSYPSTLFTPSYYRGLGTRMESMIQKPSYINPRITPHSFGPFGYDNGAL SLQEILNPSLVSLRNKKDSSSNPRVGILGIGGATTSRIEDGTNNKIGAIL KLGDSSTNVATSSNSNIEKDIIVAPISTKDDIHDQSKSKSNNEEEPSDSK SFGLDLSLKL
MsZFP25	MEESLNMMWMKRKQILHSHNEGVPSFGTINNKSWEEKAFAEDAARILGGC IWPPRSYSCHFCKREFRSAQALGGHMNVHRRDRAKLKQSLSHHNELELHS HHKNHFTTSRDNSSTWPSTASTQEKCFEPNMSSYSSSIRWGNNHMESLDS EQGLANAREQIFKGYGCNDYVETSLSMGQNNSMFGQKLQTDDDSCGGDKD ISYKRPKTASISSSLPVLLKPCLNDRCLTFQSAEFVVGVKPGIEDLDLEL RLGKLTQKV
MsZFP26	MASQSSRVSATSEDQGDSSNSKKEVIMKEIEHDQLSNSNLNKSIDFVKLS KDDSFLGSEVQEHIFFGPIQGGSSYFFPNNNNEGKDENNNEENNSDSRSF SCCFCKRKFSTSQALGGHQNAHKAERALEKQRKQRGLGTRMESMIQKPSY INPRITPHSFGPFGYDNGALSLQEILNPSLVSLRNKKDSSSNPRVGILGI GGATTSRIEDGTNNKIGAILKLGDSSTNVATSSNSNMEKDIIVAPISTKD DIHDQSKSKSNNEEEPSDSKSFGLDLSLKL
MsZFP27	MASESSSISATSQDQGDSSDSKKVRNMKEIEQVQTSNSKSDKPIDFMKLS NDNSVPVSKVQEHNFFGPIRTGSSSCLPNDKNHGKDENNGEKKNSDPTSF LCSFCKRQFSTSQALGGHQNAHKAERALEKQRQQRYDGGALSFGQPYFNP YLSYSSTLFTPYSYRSLGVRSESMIQKPPYFNPRITPHSFGYSHSALLQE MLNPSLVSLRNMGSGNSGIGNLGIGGATTLRIEDGTNNKIGAMLELGDSS TNLATISNSNKEKQLIVAPISTNDDDIHDQSKSNIEEEPSDSESSELDLS LKL
MsZFP28	MEQDQCWVQTKRKYSMSNSNLACSLTNPSSSCYGDSWEEQAFAEDAAAGS LGGCIWPPRSYSCSFCRREFRSAQALGGHMNVHRKDRARLKQQPQNDQIL YHNHHHHHHHELEIATHHVQKPLIQDVYNSNLFPNSPTCGLVYNKTNPNS HLDHFASSTSSPSSASKALFGDETLISPFNSSESWLNLPGNDILCSTKFQ LAVDNFDHKVSKGIIDSRFRGKGGNDNESDVAMSLNLVLCRTHPLVEFES TKEEDFNCKKRKKDSSSNQLFSNSSTFDKQQNMQAKMFEFNPNSIEEVDL ELRLGTRSKV
MsZFP29	MEEFVMEEKMVSYAKKDATHIAKGKRTKRLRFLSPCGVVAMASSCSSDES NIDLEEEDDDDEEENLAKCLILLAQGGNHKQHGGFVDENKREKGSHGNKK IGETSTKLGLYIYECKTCNRTFPSFQALGGHRASHKKPKIMVEEKKPPSP LPQQPRPQSSSHDSQSVNLVANSDEFEEAEKPGGPMVSFQMGNHHGLKAA INGNKAKIHECSICGSEFTSGQALGGHMRRHRASVANAAAVAAPDEGVRP RNILQLDLNLPAPEEDLRETKYQFPATQKSMVMAAAPALVGCHY
MsZFP30	MALIVDQQSNFKHFCKICKKGFGCGRALGGHMRAHGIGDETSQMDDDDPA SDWEGGNVPPSNKRMYSLRTNPNKLKSCRVCEHCGKEFFSWKSFLEHGKC NSDDADEEFLISSPESDAMADDGDGVSGRRGCGWSKRKRSMRTKVGSYNN NYNNPSSEEEDLANCLMMLSNAIVDPLEVEPEESCASASKDEERRNPMNF IAPLSYRIPYENNNNNNKAKGVAKGLFECKACKKVFNSHQALGGHRASHK KVKGCFAARLDQNPYDSIVEDDVITQDEFFPSKSNSTLQFDHGTSNNPTL MASSSKRKSKVHECSICHRSFSSGQALGGHKRCHWITSNAPDTSTLARFQ QFQDQIEQIPKFDNSSEPIDLKLDLNLPAPTNTQSYLQPTWG…
MsZFP31	MMEKHKCKFCMRSFSNGRALGGHMRSHMMNLPKQTESSPPPPPRAAPTVQ LSFEAESASSLSSYGLRENPKRSFRFTDPNQFIDAGSIILQEDRESETES SKNPTGPRSKRVKKVDPVKNSVQNESVSVLSSSSDITTEEDVAFFLISLS REDNNIWKTHTQHHDQQHQQHHEEQEDEQYKQQQVEEDEDQEDEDVEVEE EEEEEEEESEAESEEEEELKPLKKVGGRYKCDTCNKVFRSYQALGGHRAS HKKNKQVAESGGDHSISQHDEKINIEKNINVSEKKIHECPICFREFSSGQ ALGGHRRTHNIGFGSASASTSAAATTTTMVRTNVEVARGSANVGDSLLDL NFPAPMDEDEDEDDGDDDVSQVEGSAVSDAEFVKPR
MsZFP32	MRFVHSHHHHHHHHHHAAAATAATTLEQNEMIKFCKECGKGFPSLKALCG HMASHSEKEKKINKAMMEEDTQSDDTDDDDVCVAATTMNLRKSKRRIRFK SITLSNQQPSSSSVNGGSSSVSEMEQEQQEEVARCLMLLSRDFFGHKGRF ISESSDNNNEIVLETKSKIVIRNGNKFVANNAREFVAEKKKELKMVGIGV SNNSDSRDFRYGSKKIKFADSSVSSYEFKRPKVEADKSGFEDIRSKYNNN VTTMFKKSGTMDKDLDHDTKFDSRKKANFEGFSFSNKNEEIYENGSKSMK YEFFGYEKENDISYDSTTDVESDEENSSESDSFPAAKSHTSKAVNRKKLS SNKGKNKKKLKSKKSKEYECPICYKIFRSGQALGGHKRSHFV…
MsZFP33	MNLQCLKPSMDRKHKNDSSSQLVLDLSLSSKDPCSDSKSELNLLNCFHAN LSESSSESSHENELDPRVFSCNYCQRKFYSSQALGGHQNAHKRERTLARR GYTTSMASSSLPSYGLCNKSLGIQVHSMINKPSYQTPVFGFCSNGQNGWR RQNFDSQPAIGKLPLGNFHVRDEVESSFGGSISRVAMFPKRLANEGLGGY LLDSNTSHLQSKQEKLQKLDLSLKL
MsZFP34	MMTPNLNLEPENQSEAPQDLDPMTLDLTLNFSSSEAELMGSSDASSEVGA AEVHASPSVTPRIFSCNYCKRKFYSSQALGGHQNAHKRERTMAKRAMRMG MFTERYTSLASLPLHGSPFRSLGVEAHSAMHQRHMQPSSTMRAPDMRAAA KFDRNHFGSLVFVEDDDAGSFWPGSFRQVDQGGSVNIGYPQTSNSSFVPM APPPPQASASPDLTLKL
MsZFP35	MERSIGKPCGICGKWFSSWKAIGGHMRSHLVKLPIPPKLETNNQAQDNSA DLTQHPNQTASSLTFHPEEQQTQNFRFMKRNFSAFSADSNRENEPVSYPK TPTRKRSKCHRKLNVAADTKDLPIDPDVMMLWGFYKDAQKREEIKKQNIK ETNKMKEKDTEDSRDDSIIQAHTQASFKCQRCRKMFRSYQALCGHKAYCK SDSDGEDQKPFQCPYCNREFKTAQALGGHKRVHFSSANEFRSVSVDLNFP DPK
MsZFP36	MESDQHDKGGDDQDAKQVNLRSYECNFCKRGFSNAQALGGHMNIHRKDKA KLKQQSSTNYQTQLPSNLEGSSSEEINKLLPNLNTNIVSQQDHQQAPSRG DEILVTQVRTQLPLFAESPTRNETQINIPQGQVQREIITTQKALLLPAQD SSSELDLELRLGPEPHDPSKPTGTRKFF
MsZFP37	MKDLEHDPSLNSNFNKPVDFVKLSKEDSTHMSEVSEHKPFSTMQVGSSSR FPNNNNKGKDENKNEETKMDSRTFSCLFCKGKFSTSQALGGHQNAHKAER ALQKQLKQRYELGLGQPLLNPYFSYPNTFFTPPNYGALGVRMESMIQKPS YINPRITSYGFGLFDNSNSDLHLKDILNPSLVSLRNMENSNSNRGVGILG FGGATTSRIEDGTHSRISGPLGYGNGALCLEDILNPSLVSLRNMEGSNSN NGTGILGFGGATASRIEDGTNNKIGAITKFGDSSTNVATSSSTIINNKNS EDPTTTKGSIDLSKFKEEESSNYDSCGLDLSLRL
MsZFP38	MMKGGDNNNSSDHSSGDQYKMKDHHQHRPCSSSSVVTGRKKRKEFGSGES SSSGNNNNIARSCTECGKIFWSWKALFGHMRCHPERQWRGINPPPNFRRP QLINTATPEEQEGAASLLLLANSNPKNKNKKPAVATTTTTTVVDDQFVCS CCNKVFGSHQALGGHRASHKNVKGCFANTTTITASSTWTSSTPQGIEIGI GGGDHASVDHDDNPMIMVPQTRGGDGYNNNNNNNVGGNVEGEAVNSSNNE IISIGGGHKCSICLRVFTSGQALGGHKRCHWEKGETTTPSTTLPFDSSST ATATATATTSNNNKSSSVVNVVDLNFPFPPPPPDDDHHHPDSSSPLSLDL RLGL
MsZFP39	MWNPKQHQQQQEQEDEDSWEVRAFAEDTRNIMNTTWPPRSYTCTFCRREF RSAQALGGHMNVHRRDRARLHQSQPPLNSSHPSSPFINIPPQELVANAGL CLLYHLPNPNNNNAFASYNSSSPNGESPSTFLSISSSTSYPPNNLMMQMQ TCSPSFNFQVDNSARLINNSISSFSSKVDHQHATCTSIDDNGHEIEELDL ELRLGNKPTPT
MsZFP40	MAHAKLQMQTDINAMEEEAGQCGVGYLSRTSVACMINAEIGAVLAVMRRN VRWGVHYMSDDDQLEHSLVQSLKALRREIFSWQSQWHVINPVLYLQPFLD VIQSDETGAPITGVALSSVYKILTLDVIDQNTINVGDAMHLVVEAVTSCR FEVTDPGSEEVVLMKILQVLLACVKSKASVMLSNQHICTIVNTCFRIVHQ AGTKSELLQRIARYTMHELVRTIFSHLQDIDVTEHALVNGSTALKEEIDG QKNEHNSTHNQLENGSLISASDSQSVSTDIASNIVSDVAAVIVDANTATS SGKETDLNKQLMNEPHGIPCLLEIFHFLCSLLNVGEHMGMSPRSNTIAFD EDVPLFALTLINSAIELGGSSFHRHPRLLSLIQDELFCNLMQ…
MsZFP41	MEERVCKFCLKRFPCGKSLGGHIRTHNMSENSLQSNEEKRMNANASVNAM FKFDEGRKRKRLDLGSSGNGDDGNLIYGLRENPKKTTRFVHSNAAATVQM EKFCKECGKGFPSLKALCGHMACHSEKDKGANRIESVSGVREKQKLVMDS QSDTEASVQTDSRRSRRMKFKNLSGGDNKSSSSLHWGNCSSSVSEVEQEQ EDVARCLMLLSRDSTYKGRFPLVTESSDNNSVVVEEKSPSVDTKFAVMNH GKNIVAAKNNGFELGEKKLNKDGKMKSVEIGYVSDNSDSGYFTYGPKKVE SDDSSDGFFRNDAKSSKVGYFSSFENHGFESSKVISRGRNRNSAEFKKVV LDDSRKRQNIVENSIKKTKNGYNNDEVYESLKIDRESYSEDS…
MsZFP42	MNMKELEQDPSSNSNFNKPVDFVKLSKEDSIHRSKVPESFITTQVGSSSC FPNNNNKGKDENMNEEKKVDSRSFSCLYCKGKFSTSQALGGHQNAHKAER ALQKQLKQRYALGLGQPLLNPYFSYPNTLFTPPNYGALGVRMESMIQKPS YINPRITPHGFGPFEYSNGDLHLKDILNPSLVSLRNMESSNSNRGVGILG FGGATTSRIEDGTHNRISGHLGYGNGALCLKDILNPSLVSLRNVEGSNSN SGTGILGFGGATASRIEDGTNNKIGAITKFGDSSTNVATSSSTIINNKNS VDPTTTTKDDIDLSKFNTEEESSDYDSCGLDLSLRL
MsZFP43	MKQNIDLEVEACAEYESEVTSQVDSNVSTQETFYNITNPNSYDISLDLSL NFKNSEIPTTRDSNSIGFSLSSTSENSSNEPAAAATIPRVFSCKYCQRKF FSSQALGGHQNAHKRERTLAKRAMRMGMFSDRYNASLASLPLHGSFRSLG IKAHSSMHYGFSPTTIRPHHHEVKTYMRFEQQGCVGFPIFLEDEESKLMW PGSFRQESGAGGAQQNFILTEVNPCVDREKSTPDLTLKL
MsZFP44	MEDQIHNNTKRINTNSNSTTCLKLFGFSVKEENEDSSPPRPRPPPPLEDG TGNTSPSGSTESVSGDGGASSINPTSGDRKYECQYCCREFANSQALGGHQ NAHKKERQQLKRAQLQASRNAAVSFARNPIISAFAPPHHLLSSPGQVMMP TAPPSWVYMPPRAAPPPFHVSVSHGCAFPSQNNSNNGNSYSIITSARSTS AGVLPCVSGVGNSSPTLSTMGSQMQSLAQFGKLDGPSLSRFSKGDVGPNF DEGFGLDLHLSLAPP
MsZFP45	MEYTQNPNKSDQIRWSSDDPGQVRSYSCTFCKRGFSNAQALGGHMNIHRR DRAKLKQQSSEENLLSLDIANKNPNDQADSEENHETQRGKLITTKELPHS SSFVDIRGSSGVMAQRIEEKKCDLDLELRLGYQPMDSSTLSTRSFF
MsZFP46	MRSHMMNLLVTKQEEESSRTVQLSFEAESAPSSSSSSEDDDVDEKGLNYG LRENPKRSIRLVDQEFSFPQVDTSSVILQDIESETESSKNNPTRKRSKRV WKIRGFEQKYYNESATKKMKFFNKNDSSVVEHEPVSSVSDATTEEDVAFC LMQLSRDKWNRQNEQYEDVEDEDDDDEAEDEEEDEIEIERSLEDSDESQE LVKVCKNNNKVRKGRYKCETCNKVFKSYQALGGHRASHKKIKPNITVEES SPEFEVVEKKVHECPVCFRVFNSGQALGGHKRTHVIHGSSSTTVPIFSSK RVAKSVIDLNLPAPIDDDEVSQIENSAVSDAEFVKTR
MsZFP47	MCNKGKEKVNEESVANLKMMENQNKRKVIVLEESHVETQNSRTPQKDVVE EESTDSSKEISPFLLFGFIVDHRKSIQKAYSCKFCSRKFTSPQALGGHQN SHKLERSLKKRIQAFNNAWINYSNGDQGISLNTISPFHMGCGYHYYGFNN MIQHAGSSNFYAGNLYGALQHIPEIDEADEANQSIMSQKGNMSEIEVGSV SKGGAVSDEVDQEDKETQEEEASKIDLTLKL
MsZFP48	MAEDKNLKRKMMEDSEQESKSEKEPKTSPPTSGSDAGDFLTLRLGGGTNP TSKPLENGEHSGSSQTANVEPPPVPQVKEFSCTYCDKKFPTSQALGGHQN AHKRERVFKKMEEQRREDVIDSALRYRSNILPYPYQFSSSPHYQGYSYFR SASLSNPIGSHVNNSLPSWLGGSSSGGYGGMYMPNTPPASRFVMPLSNSS LATPQFGMNNLWGGGQNAALPTPQRSNTVGLALLAQANQTPPISEASSEA VERNFIDQIPSHDPIEDEDDRNEANPNEEELNLELTL
MsZFP49	MSSKSPTLSATSQDQDDSSSHTKEDVNMKENEDQAANSNSNKATDFVKLP QDDSVSKFKMHEGSFFRPYQSGSSSSLANKNNQGKEDENKQHQSSNTNSN KSFDFTKLSKDYSVCKSKVQERDFFSPISAGSTSCFPHNNNEGQGDNNNE KNNSDSRSFSCTFCKAKFSTAQALGGHQNAHKTERALEKQRQQRYDQNPL GLGQPPSFNPYFSYHSTLFTPYNYRPLGVRMESMIQKPPYTSAKITPHNV GYGHGTLCLNELLHPSLVRWRNNIEGNNSGAGILGFGGATSSKIEDGNKI RALLNYGDSSTNIASSSNSNKDKEIIVAPTSTTDDVDNQEPNNEEHSDSE SSELDLSLKL
MsZFP50	MKRQRDIEGLESIDLANCLMMLSYPQHQQHNNKPNQKSFAPVEYECKTCN KKFSSFQALGGHRASHKRSKLEGDELLTNSTSLSLGNTPKMHECSICGQK FSLGQALGGHMRRHKAIINEEVSPMEQVVMKLPVLKRLNSARVMCLDLNL TPLENDLKLLFGKMAPNLDVLV
MsZFP51	MADPSAIYEFLMKQQQTSSSPPRTTSRRSSQQQLAASTTRTFQCQYCHRK FYTSQALGGHQNAHKLERAAARSKTINLINTTTNNNTNNVVPFSSPPPQS HVSEQHEQGGFFHHHYPYWQQMEPIQFQTPQHQHVEATNTFHPMLPCNGY GYASGFGASSSTPHYVFTNNAASASASTTPQFVDASDHVNLDLTLHL
MsZFP52	MADFDYHENSIATPTSTNTLKLFGINIQEACLNQSPASQSELSEPLNGRK LYECQYCCREFANSQALGGHQNAHKKERKLLKRAQMQAARAFVPSHFHNR FMSSPQWLPQQSHFLANVPPTQTPSSVWLCTTHAAGSGAFLAPTAAFDGS APRHSSKFGGFNGGDCSEQGFGLNLHLGL
MsZFP53	MSETLRFGDDVTRDNKKLKRKMDDAIAADSETSLSLSLGGGRSGASSSKS LKIHEELREYPCKFCNKKFSSSQALGGHQGAHRRERVLARIEKEIQLGTF GVGDHHLCPYSIYHPYPFTVAGSSPFYHGLGWPQPVAHASYDNPFGMINN SAWATQTPLNNNVGFGNYELNNQLQVPSFGVALNNHVLRGNTNHDDPNSH QISTSFLDLSLKL
MsZFP54	MERHKCKLCSRTFGNGRALGGHMKAHLAIAKSQQKQFTQPDSFSSSESEQ EEEEEEKTLINYVLRENPKKSLKVADPEFSFVRETESVIVQDRESETESK NNPTRQQRSKRNRKPNNNDDNNNQNFLQQKKPKPSFMVPTTPSQFTEQEP VSSVSDISPEEDVAMCLMMLSRDKWSRKMNNINNVEQDEEEEGSVEKISK VKLLKRVRGKHLCENCGKTFRSSRALGSHRSICCRDEAKNGNGNGKDDKI FECPFCFKVFGSGQALGGHKRSHLMIPSSSTSTANVNVNPIAARFKESFI DLNMPAPLEEDDDLSVVSDA
MsZFP55	MEEDQIQEFKHACKFCSKSFPCGRSLGGHMRSHINNLSAEKTEHKEKQLI SSTKKNDSIGSEAATNGSYGLRENPKKTWRKRIADSSEDSYVYDKFCKEC GKCFHSWQALFGHMKCHSEKERVSNSLEDQDSWTNNAKDDQSDNEITAPN RKKRSKRTRTRYNMVAAATASSSVSEVEHEQEEVAMSLIMLSRDVSPWSG LHYLAAESSDNNSVYFEARSSVRTNLVTKFDANMKQSENKKCELGNSVSK NLKFKGKSLEILDAEKGFKMIKTGVCIKGFLKSTKSELDYLSTLEDSEVE NRKSRVNGTESVLSKSATIRSSVNKPHHDHDHEDEFIKNFNKRGKFECTT CNKIFHSYQALGGHRASHKKNKGCFASKIESSENSIEFETDL…
MsZFP56	MEQRIFSCNYCQRKFYSSQALGGHQNAHKLERTLAKKSREMSSAMQSSYA ELPEHPSNFSTNYHLGSHGNAHLDNNHRQGHVMRHGGRKDQFSYGNSKEG VTSWSRGYNSTSENVQEDISQLDLSLRL
MsZFP57	MDSESSSISSTSRDRGDSSHSKKVMNMKEIDQQIQSSNSKPDKPIDFMKP SKENSVPVSKVKEHNFFGPIRIGSSSCFPTDNNQGKDENINEEKNSDSRS FSCSFCKRQFSTSQALGGHQNAHKAERTLEKQRKQRYDDGVLGLGQSYFN PTLFRPYDYRSLGVRTESMIQKPPYFSPKITPHSFGYSHSALLQEILNPS LVSLRNMGGGNRGFGNLGIGGATTSRIEDGTNNNKIGAILKLGDSSTNIA TSSNSNIEKQNKFKIVPPTSPKDGIRDLSKSNNEEEPSDSGSSELDLSLK L
MsZFP58	MSDPALSIYNFLSREGAKRHYPPLPPPSTRTFQCHFCHRKFYSSQALGGH QNAHKLERAAARRSTKPLHTFHHHHNHNNGSFQSSSIIITDLRPKPKPEI EPARFFHNYPLLEVEPFHQLHADTSVISHNAHPPTEPSDHANLDLTLRL

## Sheet: Table S3
Table S3. Summary of the Q-type C2H2 transcription factor gene in alfalfa.
Gene locus	Gene name	Number of amino acids	Molecular weight	Theoretical pI	GRAVY	Location	Number of exons	Number of introns
MS.gene52992.t1	MsZFP01	187	21284.9	5.81	-1.188	nucl	1	0
MS.gene76308.t1	MsZFP02	262	29178.5	8.12	-0.856	nucl	5	4
MS.gene005760.t1	MsZFP03	351	38719.7	6.87	-0.962	nucl	1	0
MS.gene029746.t1	MsZFP04	295	33010.7	8.81	-0.824	nucl	1	0
MS.gene044101.t1	MsZFP05	236	25523.5	8.95	-0.697	nucl	1	0
MS.gene058960.t1	MsZFP06	168	18931.3	10.03	-0.455	nucl	2	1
MS.gene060274.t1	MsZFP07	281	30541.8	8.2	-0.765	nucl	1	0
MS.gene060906.t1	MsZFP08	261	29119.5	8.85	-0.725	nucl	1	0
MS.gene065158.t1	MsZFP09	273	29320.5	8.71	-0.622	nucl	1	0
MS.gene07493.t1	MsZFP10	184	20178.4	9.08	-0.891	nucl	1	0
MS.gene39160.t1	MsZFP11	265	30340.8	7.06	-1.194	nucl	1	0
MS.gene86911.t1	MsZFP12	208	22844.5	7.76	-0.741	nucl	2	1
MS.gene95366.t1	MsZFP13	256	28334.6	6.49	-0.55	nucl	1	0
MS.gene39883.t1	MsZFP14	126	14000	5.52	-1	nucl	1	0
MS.gene71646.t1	MsZFP15	194	21324	6.96	-0.674	nucl	1	0
MS.gene63730.t1	MsZFP16	231	25898.8	6.59	-0.761	nucl	1	0
MS.gene91250.t1	MsZFP17	236	26516.5	6.42	-0.893	nucl	2	1
MS.gene039538.t1	MsZFP18	305	33317.8	8.24	-0.77	nucl	1	0
MS.gene32887.t1	MsZFP19	235	25137.1	8.58	-0.524	nucl	1	0
MS.gene56263.t1	MsZFP20	307	33873.3	6.19	-0.809	nucl	1	0
MS.gene061547.t1	MsZFP21	239	26466.3	5.84	-0.474	nucl	1	0
MS.gene057921.t1	MsZFP22	464	53167.9	5.35	-1.059	nucl	1	0
MS.gene072838.t1	MsZFP23	242	27251.5	9.13	-0.785	nucl	1	0
MS.gene88248.t1	MsZFP24	310	34104.4	6.11	-0.805	nucl	1	0
MS.gene008158.t1	MsZFP25	259	29333.9	7.65	-0.756	nucl	2	1
MS.gene046313.t1	MsZFP26	280	30617.7	6.11	-0.839	nucl	2	1
MS.gene046315.t1	MsZFP27	303	33136.4	5.84	-0.803	nucl	1	0
MS.gene073526.t1	MsZFP28	310	35048.8	6.59	-0.777	nucl	1	0
MS.gene09135.t1	MsZFP29	294	32166.3	6.68	-0.689	nucl	1	0
MS.gene76696.t1	MsZFP30	484	53797.3	5.95	-0.911	nucl	1	0
MS.gene82202.t1	MsZFP31	386	43285.9	4.83	-1.079	nucl	1	0
MS.gene82368.t1	MsZFP32	424	47766.3	8.74	-0.918	nucl	1	0
MS.gene000605.t1	MsZFP33	225	25054.1	9.07	-0.673	nucl	1	0
MS.gene023281.t1	MsZFP34	217	23726.6	6.23	-0.532	nucl	1	0
MS.gene54938.t1	MsZFP35	253	29155.9	9.28	-1.057	nucl	1	0
MS.gene021161.t1	MsZFP36	178	19948.1	5.95	-0.978	nucl	1	0
MS.gene21715.t1	MsZFP37	334	36381.3	6.67	-0.67	nucl	1	0
MS.gene65376.t1	MsZFP38	354	37863.6	8.02	-0.751	nucl	1	0
MS.gene21467.t1	MsZFP39	211	23861.2	5.8	-0.858	nucl	1	0
MS.gene29513.t1	MsZFP40	1633	184190	5.95	-0.169	nucl	4	3
MS.gene99685.t1	MsZFP41	511	56324.6	9.11	-0.952	nucl	1	0
MS.gene058145.t1	MsZFP42	336	36453.5	7.05	-0.624	nucl	1	0
MS.gene26141.t1	MsZFP43	239	26784.9	6.24	-0.576	nucl	1	0
MS.gene59708.t1	MsZFP44	265	28066.1	8.24	-0.603	nucl	1	0
MS.gene91566.t1	MsZFP45	146	16614.3	6.42	-1.016	nucl	1	0
MS.gene010756.t1	MsZFP46	337	38468.3	4.93	-0.961	nucl	1	0
MS.gene013949.t1	MsZFP47	231	25948.9	5.65	-0.755	nucl	1	0
MS.gene017671.t1	MsZFP48	287	31438.6	5.16	-0.878	nucl	1	0
MS.gene044832.t1	MsZFP49	360	39717	6.01	-1.065	nucl	1	0
MS.gene061908.t1	MsZFP50	172	19360.5	9.07	-0.443	nucl	1	0
MS.gene54987.t1	MsZFP51	197	22010.1	7.87	-0.756	nucl	1	0
MS.gene73770.t1	MsZFP52	179	19552.9	8.26	-0.469	nucl	1	0
MS.gene89809.t1	MsZFP53	213	23516.2	7.81	-0.583	nucl	1	0
MS.gene011536.t1	MsZFP54	320	36166.4	7.04	-0.962	nucl	1	0
MS.gene69313.t1	MsZFP55	517	58379.1	7.87	-0.873	nucl	1	0
MS.gene012405.t1	MsZFP56	128	14605	8.98	-1.101	nucl	1	0
MS.gene045929.t1	MsZFP57	301	33126.6	8.96	-0.912	nucl	1	0
MS.gene41814.t1	MsZFP58	149	17081.2	9.3	-0.799	nucl	1	0

## Sheet: Table S4
TableS4.The putative58 Q-type C2H2 ZFP protein sequences in Arabidopsis thalia
Gene name	protein sequence
AT1G02030	MEERHKCKLCWKSFANGRALGGHMRSHMLIHPLPSQPESYSSSMADPGFVLQDRESETES SKKPSRKRSRLNRRSISSLRHQQSNEEGKSETARAADIKIGVQELSESCTEQEPMSSVSD AATTEEDVALSLMLLSRDKWEKEEEESDEERWKKKRNKWFECETCEKVFKSYQALGGHRA SHKKKIAETDQLGSDELKKKKKKSTSSHHECPICAKVFTSGQALGGHKRSHASANNEFTR RSGIIISLIDLNLPAPSEEEEMASSVF
AT1G02040	MHVTRNVGKSQKLHHVSLKQVLSYLEPHEQEDTKPVTSTKNKGFLLFNSHQNTLNTHMHG AMNSPCIDFVMFSRGQHDEDNMSRRPPWKRERSMSTQHHHLNLSPNEDEELANCLVLLSN SGDAHGGDQHKQHGHGKGKTVKKQKTAQVFQCKACKKVFTSHQALGGHRASHKKVKGCFA SQDKEEEEEEEYKEDDDDNDEDEDEEEDEEDKSTAHIARKRSNAHECTICHRVFSSGQAL GGHKRCHWLTPSNYLRMTSLHDHHHSVGRPQPLDQPSLDLNLACQEYSVDPTAMSVGMIE RDGGGNNHNATSSSWLKLASGDWS
AT1G10480	MSINPTMSRTGESSSGSSSDKTIKLFGFELISGSRTPEITTAESVSSSTNTTSLTVMKRH ECQYCGKEFANSQALGGHQNAHKKERLKKKRLQLQARRASIGYYLTNHQQPITTSFQRQY KTPSYCAFSSMHVNNDQMGVYNEDWSSRSSQINFGNNDTCQDLNEQSGEMGKLYGVRPNM IQFQRDLSSRSDQMRSINSLDLHLGFAGDAA
AT1G26590	MEEGKENSFLCKYCYKTFPSGKALGGHIRIHTNENSVGYNGNKKKRLVDQRKMMAQKHKQ QQQVGCRECGRVFVSLKALRGHMACHGEVKKMLMDDNSQSDTESETSSAPMRKRSKRVVM KQSNSESLSNGSSSFGSEIDQERRDGAYNLMMLSSDSSSFKKRRNMVMNSLGESSDNNSA IVENKSSSGDEFKIMNVKNAVDDQWRSADDDGVSLCDSDGSDSDYFMNGPSKSESDISVD RNTGFGSGFNNSLIRFRNSNEGGTKYELSKSKRALFSYETDSCADTNSKIHHRFKDSKSS MVKKEGGEKVKSKGHECPICFRMFKSGQALGGHKRSHSIANHAAEMRNQIDLYLPVSDTD E
AT1G26610	MEQFKERKFVCKFCSKRFPCGKSLGGHIRTHMNENSADSDEDEADKLKMIDENGGQSSYG LRENPKKNKRFVDHRQIMALKQQQQQQQLQELRRCRECGKGFVSSKALCGHMACHSEREK IVMDSQSDTEASSSPIRRRSKRVVVKPHHKAAFVVGGNGIMNQSISASSDASEIEPEQEE MARSLMMLSRDSSFKKGHNSLAESSDNNSVILETKSSSGEQVKMFNVKNVEELCKKNKLV VDNQMRSGEENGDVHYDSDNSDSGYFRNGPKKLDSDVSVDGFFRNKTIMGSGSGFNSSPT KQDRDMNRFRKEWYKEGGSGSGSGSGRSSTKYDLRKSKRGFPSHGRKKIKYEFTESVYDS GEHSLETDSCADTNRTIKIHSKSPMVKKANGAK…
AT1G27730	MALEALTSPRLASPIPPLFEDSSVFHGVEHWTKGKRSKRSRSDFHHQNLTEEEYLAFCLM LLARDNRQPPPPPAVEKLSYKCSVCDKTFSSYQALGGHKASHRKNLSQTLSGGGDDHSTS SATTTSAVTTGSGKSHVCTICNKSFPSGQALGGHKRCHYEGNNNINTSSVSNSEGAGSTS HVSSSHRGFDLNIPPIPEFSMVNGDDEVMSPMPAKKPRFDFPVKLQL
AT1G49900	MDLKTLNQFSPLTKLTVPNHRDVQVRTDQLITYERSKRKSSLHDDEDLISKRRCLDFQRK IEDNECANDGVFVAPPRFKSGQVSIRQRSDAPLSSQAVKHDEFANDAFYKPWLDSFRLKR QRLGDDEDPSSSSSPSEVDIAALTLLQFSCDRRHPQTQTLTRPQPQTHKTQLQRPPPQLQ SQTQTAPPKSDLFKCSICEKVFTSYQALGGHKASHSIKAAQLENAGADAGEKTRSKMLSP SGKIHKCDICHVLFPTGQALGGHKRRHYEGLLGGHKRGNDEAVLKLSPNSNKSVVTKVLD AEQSLRASDNIHKRNQDEVVPSRDKWSLSNVSVVKNVLDLKLSLGESDGGHKDSQDEVVV HEDKCSPSSNGSIVTNVSDPEQSVRRLIDLNNP…
AT1G66140	MRPILDLEIEASSGSSSSQVASNLSPVGEDYKPISLNLSLSFNNNNNNNLDLESSSLTLP LSSTSESSNPEQQQQQQPSVSKRVFSCNYCQRKFYSSQALGGHQNAHKRERTLAKRAMRM GLAGVFPGRGSSSNYAAAATAAALSCLPLHGSGNGNMTSFRTLGIRAHSSAHDVSMTRQT PETLIRNIARFNQGYFGNCIPFYVEDDEAEMLWPGSFRQATNAVAVEAGNDNLGERKMDF LDVKQAMDMESSLPDLTLKL
AT1G67030	MATETSSLKLFGINLLETTSVQNQSSEPRPGSGSGSESRKYECQYCCREFANSQALGGHQ NAHKKERQLLKRAQMLATRGLPRHHNFHPHTNPLLSAFAPLPHLLSQPHPPPHMMLSPSS SSSKWLYGEHMSSQNAVGYFHGGRGLYGGGMESMAGEVKTHGGSLPEMRRFAGDSDRSSG IKLENGIGLDLHLSLGP
AT1G68360	MEELDFSSKTTTSRLKLFGFSVDGEEDFSDQSVKTNLSSVSPERGEFPAGSSGRSGGGVR SRGGGGGGGERKYECQYCCREFGNSQALGGHQNAHKKERQQLKRAQLQATRNAAANFSNA GSASQFLRNPIVSAFAPPPHLLSSSAVPQPMGGPWMYLPRVSPSQLHVSHGCVIQDGSGG AGAGGFSYEYGARDSGFGVVGAQMRHVQAHGPRPSVNGFSREVGTTFDDGLGLDLHLSLA PAGH
AT1G68480	MRHEENYLDLNNLPDDFSKDGNKQALEEGSSSGQRKKKGSKEGKDESGKVYECRFCSLKF CKSQALGGHMNRHRQERETETLNQARQLVYRNDTITPPGISPFGYHHTTDPTIYRSVYSS PMIYPGSSSTNLVPQPPMPPPPPPYPYSSNQYSPHNHFNDYYLNPSFRGSRSISPSPNLP TTTTVDYMADSPVEPGYTCVGAPIGPTGFPIRGPSIVRAPLEPPQGRDGDASRQRLDHSL RFPINRFQDHHSL
AT1G80730	MEPSIKGDQEMLKIKKQGHQDLELGLTLLSRGTATSSELNLIDSFKTSSSSTSHHQHQQE QLADPRVFSCNYCQRKFYSSQALGGHQNAHKRERTLAKRGQYYKMTLSSLPSSAFAFGHG SVSRFASMASLPLHGSVNNRSTLGIQAHSTIHKPSFLGRQTTSLSHVFKQSIHQKPTIGK MLPEKFHLEVAGNNNSNMVAAKLERIGHFKSNQEDHNQFKKIDLTLKL
AT2G17180	MSNTSNSDPNSDIPFASSNVTLPSYNQNPRRKRTKLTNNEVGSSSSSPRPKPVTQPDPDA SQIARPCTECGKQFGSLKALFGHMRCHPERQWRGINPPSNFKRRINSNAASSSSSWDPSE EEHNIASCLLMMANGDVPTRSSEVEERFECDGCKKVFGSHQALGGHRATHKDVKGCFANK NITEDPPPPPPQEIVDQDKGKSVKLVSGMNHRCNICSRVFSSGQALGGHMRCHWEKDQEE NQVRGIDLNVPAATSSDTTLGCSLDLRLGL
AT2G28200	MMMGQDEVGSDQTQIIKGKRTKRQRSSSTFVVTAATTVTSTSSSAGGSGGERAVSDEYNS AVSSPVTTDCTQEEEDMAICLIMLARGTVLPSPDLKNSRKIHQKISSENSSFYVYECKTC NRTFSSFQALGGHRASHKKPRTSTEEKTRLPLTQPKSSASEEGQNSHFKVSGSALASQAS NIINKANKVHECSICGSEFTSGQALGGHMRRHRTAVTTISPVAATAEVSRNSTEEEIEIN IGRSMEQQRKYLPLDLNLPAPEDDLRESKFQGIVFSATPALIDCHY
AT2G28710	MERGRSDMEMINNMANCLILLSKAHQNDTKSRVFACKTCNKEFPSFQALGGHRASHRRSA ALEGHAPPSPKRVKPVKHECPICGAEFAVGQALGGHMRKHRGGSGGGGGRSLAPATAPVT MKKSGGGNGKRVLCLDLNLTPLENEDLKLELGRFIF
AT2G37430	MKRERSDFEESLKNIDIAKCLMILAQTSMVKQIGLNQHTESHTSNQFECKTCNKRFSSFQ ALGGHRASHKKPKLTVEQKDVKHLSNDYKGNHFHKCSICSQSFGTGQALGGHMRRHRSSM TVEPSFISPMIPSMPVLKRCGSSKRILSLDLNLTPLENDLEYIFGKTFVPKIDMKFVL
AT2G37740	MEKPGGFWIPKKSNKESSWEELAFAEDDAAGSLWPPRSYTCSFCRREFKSAQALGGHMNV HRRDRARLKQADDQYLFPKSSSSPEYPSHKDSDNIHETSCYTLVFNTKPNYFKTQHSCVI DLSSSSSLPYLTPSRVSSGLPGKQHTSSSPPSFVVEPSKNSKYIPSSSPWSCPSTVVEQK SCDLYEIPAMEGEKKRKTESDVPKIGHKAKLSLGNTTDLSVSMNLVIHQSFPITAHGSDE EIGRVDIRKRRRRHESPSQQSIFISSLSCKSDIITRNEESKHKGDRFEDLDLELRLGTDP PKGI
AT2G41940	MDETNGRRETHDFMNVNVESFSQLPFIRRTPPKEKAAIIRLFGQELVGDNSDNLSAEPSD HQTTTKNDESSENIKDKDKEKDKDKDKDNNNNRRFECHYCFRNFPTSQALGGHQNAHKRE RQHAKRGSMTSYLHHHQPHDPHHIYGFLNNHHHRHYPSWTTEARSYYGGGGHQTPSYYSR NTLAPPSSNPPTINGSPLGLWRVPPSTSTNTIQGVYSSSPASAFRSHEQETNKEPNNWPY RLMKPNVQDHVSLDLHL
AT2G42410	MKRTHLASFSNRDKTQEEEGEDGNGDNRVIMNHYKNYEAGLIPWPPKNYTCSFCRREFRS AQALGGHMNVHRRDRAKLRQIPSWLFEPHHHTPIANPNPNFSSSSSSSTTTAHLEPSLTN QRSKTTPFPSARFDLLDSTTSYGGLMMDREKNKSNVCSREIKKSAIDACHSVRCEISRGD LMNKKDDQVMGLELGMSLRNPNQVLDLELRLGYL
AT2G45120	MERYKCRFCFKSFINGRALGGHMRSHMLTLSAERCVITGEAEEEVEERPSQLCDDDDDTE SDASSSSGEFDNQKMNRLDDELEFDFAEDDDVESETESSRINPTRRRSKRTRKLGSFDFD FEKLTTSQPSELVAEPEHHSSASDTTTEEDLAFCLIMLSRDKWKQQKKKKQRVEEDETDH DSEDYKSSKSRGRFKCETCGKVFKSYQALGGHRASHKKNKACMTKTEQVETEYVLGVKEK KVHECPICFRVFTSGQALGGHKRSHGSNIGAGRGLSVSQIVQIEEEVSVKQRMIDLNLPA PNEEDETSLVFDEW
AT3G09290	MENIKNPKNADDCSDSISKNSHQGVDDSLNQSRSYVCSFCIRGFSNAQALGGHMNIHRRD RAKLRQKLMEDNKDDVVAESDASEVVSLDLNEQQQQQGEALTCDDHDQYVDNDISPKQKL EFWVQESKLDTNDHGKVTEASIDGSSSSHHRDIEVLDLELRLGQSVVKKKTT
AT3G10470	MEAAAEAVSAAREQSLILKGKRTKRQRPQSPIPFSIIPPMSSHEPDAEEESTSLVSKEKS LNDEINNNNIKNNNNTLINGVTSSSSASSSSNNNATLKATADEEDQDMANCLILLAQGHS LPHLQPQPHPQQQTRQLMMSYQDSGNNNNNAYRSSSRRFLETSSSNGTTTNGGGGRAGYY VYQCKTCDRTFPSFQALGGHRASHKKPKAAMGLHSNHDHKKSNYDDAVSLHLNNVLTTTP NNNSNHRSLVVYGKGSNNKVHECGICGAEFTSGQALGGHMRRHRGAVVAAAAASTATVSV AAIPATANTALSLSPMSFDQMSEGPIQAPVKRARSAVVSLDLDLNLPAPEDENRVNGLSF ASKQEHEQEHEQTQQKKQREEQKSLVLSSAPTL…
AT3G19580	MALEAMNTPTSSFTRIETKEDLMNDAVFIEPWLKRKRSKRQRSHSPSSSSSSPPRSRPKS QNQDLTEEEYLALCLLMLAKDQPSQTRFHQQSQSLTPPPESKNLPYKCNVCEKAFPSYQA LGGHKASHRIKPPTVISTTADDSTAPTISIVAGEKHPIAASGKIHECSICHKVFPTGQAL GGHKRCHYEGNLGGGGGGGSKSISHSGSVSSTVSEERSHRGFIDLNLPALPELSLHHNPI VDEEILSPLTGKKPLLLTDHDQVIKKEDLSLKI
AT3G23130	MERSNSIELRNSFYGRARTSPWSYGDYDNCQQDHDYLLGFSWPPRSYTCSFCKREFRSAQ ALGGHMNVHRRDRARLRLQQSPSSSSTPSPPYPNPNYSYSTMANSPPPHHSPLTLFPTLS PPSSPRYRAGLIRSLSPKSKHTPENACKTKKSSLLVEAGEATRFTSKDACKILRNDEIIS LELEIGLINESEQDLDLELRLGFA
AT3G23140	MNHRDKQIDSGSGSGENRRTYDCDICKRGFTNPQALGGHNNIHRRERERYPSSSSSSHSF PFSLPLPSQSPSSSTNFTNPPPYFPTIESYLHQGSQPPINPSHNTQYFGSSSSSRGGGRF AQGASHDLNLSLGLGSMNEDDDTHRSPPETGGSQPQDGDLDLDLRLGGHRHH
AT3G29340	MDLDGVELLLDLREMVSQSGFEKSTTCSGVIALRSNLQSKSSHKCKICGKSFECYQALGG HQRIHRPIKEKLSKQEFSEVYPRKSKLQKRPESSSSCYECKVCGKIFGCYRGLGGHTKLH RSTKRELASTQDENSLLDSSEAKKIVSQPSSFKVSQEEKFLHCVELKQDFSEPLSHSGAL PSTLRSKLQTKTQWKSSCHCKICGKSFVCSQGLGNHKRVHREISGKLACKRKYTEDYNPF SDSLKAKKIVKKPSSFEVSQEEKILHCVELKQDFGELLAHSGFDKSISCSKSIKVKKVAR KNEKTEDSTSLFGVFVGEMSQRLHGCKTCGRKFGTLKGVYGHQRMHSGNHNRIEDENGLE RIWGLKKKSRVCSVSAFDRFKGSSFMAEIEKHE…
AT3G46070	MVAESDNRDLTVDTAASCLMLLSGIGEHDGRKKRVFRCKTCERDFDSFQALGGHRASHSK LTNSDDKSLPGSPKKKPKTTTTTTAHTCPICGLEFPMGQALGGHMRKHRNEKEREKASNV LVTHSFMPETTTVTTLKKSSSGKRVACLDFDLTSVESFVNTELELGRTMY
AT3G46080	MVARSEEVEIVEDTAAKCLMLLSRVGECGGGGEKRVFRCKTCLKEFSSFQALGGHRASHK KLINSSDPSLLGSLSNKKTKTATSHPCPICGVEFPMGQALGGHMRRHRSEKASPGTLVTR SFLPETTTVTTLKKSSSGKRVACLDLDSMESLVNWKLELGRTIS
AT3G46090	MVARSEEIVIVEEDTTAKCLMLLSRVGECGGGCGGDERVFRCKTCLKEFSSFQALGGHRA SHKKLINSDNPSLLGSLSNKKTKTSHPCPICGVKFPMGQALGGHMRRHRNEKVSGSLVTR SFLPETTTVTALKKFSSGKRVACLDLDLDSMESLVNWKLELGRTISWS
AT3G49930	MALDTLNSPTSTTTTTAPPPFLRCLDETEPENLESWTKRKRTKRHRIDQPNPPPSEEEYL ALCLLMLARGSSDHHSPPSDHHSLSPLSDHQKDYKCSVCGKSFPSYQALGGHKTSHRKPV SVDVNNSNGTVTNNGNISNGLVGQSGKTHNCSICFKSFPSGQALGGHKRCHYDGGNGNSN GDNSHKFDLNLPADQVSDETIGKSQLSGEETKSVL
AT3G53600	MKRDRSDYEESMKHIDIVESLMMLSRSFVVKQIDVKQSTGSKTNHNNHFECKTCNRKFDS FQALGGHRASHKKPKLIVDQEQVKHRNKENDMHKCTICDQMFGTGQALGGHMRKHRTSMI TEQSIVPSVVYSRPVFNRCSSSKEILDLNLTPLENDLVLIFGKNLVPQIDLKFVN
AT3G53820	MNRKYLDRRSYSWSGSQARPYICEFCERGFSNAQALGGHMNIHRKDRAKLRQANLKEEDS EDAICTTSRNRFGQELIELPFFVDTVGPRRKGEDDKSEKGLGDEEKKNMRILQKALSQSA DVIDLELRLGLDPYKKTTSTST
AT3G58070	MDEATGETETQDFMNVESFSQLPFIRRPKDKNPKPIRVFGKDFTGRDFSITTGQEDYTDP YQTKNKEEEEEEDQTGDNSTDNNSISHNRRFECHYCFRNFPTSQALGGHQNAHKRERQLA KRGVSSYFYHPDNNPYSYRHYPSWTNGPLTAARSYGGFSSGPKPSGYYTRPSYGSQLGLW RLPPRVQGVYNSNAAFTSNGSSSSSNSTLPLLTRSQTQLSSQVGGSAAQNRMSSYGYGLS PNVQDHVSLDLHL
AT3G60580	MESYKCRVCFKSFVNGKALGGHMRSHMSNSHEEEQRPSQLSYETESDVSSSDPKFAFTSS VLLEDGESESESSRNVINLTRKRSKRTRKLDSFVTKKVKTSQLGYKPESDQEPPHSSASD TTTEEDLAFCLMMLSRDKWKKNKSNKEVVEEIETEEESEGYNKINRATTKGRYKCETCGK VFKSYQALGGHRASHKKNRVSNNKTEQRSETEYDNVVVVAKRIHECPICLRVFASGQALG GHKRSHGVGNLSVNQQRRVHRNESVKQRMIDLNLPAPTEEDEVSVVFQ
AT4G04404	MSIKEPYFMTEIEDHEMNEAAMSLVMFSKQVYDFDLTHGNDDDSMDLDQLKDCVESMLDF REMVSNSGMEKSTTCSDVVALRSKLQSKSSHRCQICGKSFECYQALGGHRRLHRPIKGKL ARKREYYKDDNSLFDSSGPSRVEEKILDCVELKQDFGELLPLNSKFQKRPVSSCSYRCKI CGKSFGCFQALGALGGHQRLHRPIKGKLARKRKYSEDDNTLVDSSETRHG
AT4G16610	MQNKHKCKLCSKSFCNGRALGGHMKSHLVSSQSSARKKLGDSVYSSSSSSSDGKALAYGL RENPRKSFRVFNPDPESSTIYNSETETEPESGDPVKKRVRGDVSKKKKKKAKSKRVFENS KKQKTIHESPEPASSVSDGSPEQDLAMCLMMLSRDSRELEIKLKKPEEERKPEKRHFPEL RRCMIDLNLPPPQEAEAVTVVSAI
AT4G17810	MNGGAWMWNPNKIEELEDDDESWEVKAFEQDTKGNISGTTWPPRSYTCNFCRREFRSAQA LGGHMNVHRRDRASSRAHQGSTVAAAARSGHGGMLLNSCAPPLPTTTLIIQSTASNIEGL SHFYQLQNPSGIFGNSGDMVNLYGTTSFPPSNLPFSMLNSPVEVPPRLIEYSTGDDESIG SMKEATGTSVDELDLELRLGHHPP
AT4G35280	MNNNHSYDDRSFHIPLHPSNTSNPNPNLQFALSSSYDHSPKKKRTKTVASSSSSSPKSAS KPKYTKKPDPNAPKITRPCTECGRKFWSWKALFGHMRCHPERQWRGINPPPNYRVPTAAS SKQLNQILPNWVSFMSEEDHEVASCLLMLSNGTPSSSSIERFECGGCKKVFGSHQALGGH RASHKNVKGCFAITNVTDDPMTVSTSSGHDHQGKILTFSGHHKCNICFRVFSSGQALGGH MRCHWEKEEEPMISGALDLNVPPTIQDLSTSDTSGCCLDLRLGL
AT5G01860	MELNLSTPTSCSSSSISSSSHEAIPRTKGKTKEEVTAEPSKENQQRLEFRFLFNESSTRN EAKARVFACTFCKKEFSTSQALGGHQNAHKQERSLAKRRKEIEINYPELSIYSQYPPSGL SFSSSSSQYDLGVRYNPNIAKTTKPYPFNIFACRFGYRGGLNFPPMSHLSVPKTDDLSIN LISNLEGSIHDQAVKKDQPEADPCKDSDIDLSLKL
AT5G03510	MTSVLEESGDHARLVLLIKGKRTKRQRSASPLMMNAAAVSSVCSGERSSVEVREEEAAGE VEFQGATDEDEDMANCLILLSQGHQAKSSDDHLSMQRMGFFSNKKPVASLGLGLDGVYQC KTCDKSFHSFQALGGHRASHKKPKLGASVFKCVEKKTASASTVETVEAGAVGSFLSLQVT SSDGSKKPEKTHECSICKAEFSSGQALGGHMRRHRGLTINANATSAIKTAISSSSHHHHE ESIRPKNFLQLDLNLPAPEDERCCEKPKFAFASKDQILLFTAASNSLIDCHH >AT5G04340 MALETLTSPRLSSPMPTLFQDSALGFHGSKGKRSKRSRSEFDRQSLTEDEYIALCLMLLA RDGDRNRDLDLPSSSSSPPLLPPLPTPIYK…
AT5G04390	MEAFEEATKEQSLILKGKRTKRQRPQSPIPFSISPPIVSTPENNMEEEYTDLDSKDNALG NDEGNHKKDGVITSSSSSASWSSQNNHTLKAAEDEEDQDIANCLILLAQGHSLPHNNHHL PNSNNNNTYRFTSRRFLETSSSNSGGKAGYYVYQCKTCDRTFPSFQALGGHRASHKKPKA ASFYSNLDLKKNTYANDAVSLVHTTTTVFKNNNSRSLVVYGKASKNKVHECGICGAEFTS GQALGGHMRRHRGAVVVPAVIAPTVTVATAAANTELSLSSMSFDQISDGHQDHLAMPAKK KARTVVSLDLDLNLPAPEDENRVNGFSFASKQNHEQEHQQKKQREEPKSLVLSAPTLVDC HY
AT5G06070	MMDRGECLMSMKLRPMVTRPSSDGTLFWPFREERAFASAEEYGGGGGCMWPPRSYSCSFC GREFKSAQALGGHMNVHRRDRARLKQQSLSPSSTDQATPPECDRQQQVLDVGSKVLVQEE TRKPNGTKREISDVCNNNVLESSMKRYEHDNGEVKTDLSVGLLSTEFDPRKKQLINGSSS SWKRAKTDVSRFPMMLGLVIGISEINGHHEELDLELRLGADPPKVN
AT5G06650	MKTYDFMNVNSFSPKERPIRLFGFEFGASHEESESKDNYNENNESIKDDNKEKRFKCHYC FRNFPTSQALGGHQNAHKRERQQTKRFNLHSNAAAFFHRQQNHIAASRLYEDRYSLEAVQ INDARLGLCRMYNSSASFNRDRSSYYNRYIPWFIGDHQTRPTYVGGGSSSHGLFYESKKN VPDHVSLDLRL
AT5G10970	MDSSSGKPRSSDSSCIISASTSLQFSDSPKLSLENYNIDTVAAQEEDDHDQKEGVEGIKL DLMLAGYDSSQPQLNQELNLLDCLETGVVTPSFNGSTSTEQKLFSCNYCQRTFYSSQALG GHQNAHKRERTLAKRGQRMASAAAFGHPYGFAPVPFHGQYSNRTLGIQAHSMSHKPSSYN VYGGEYGQINWSRIPLVQQPAIAKLTSTENHYNHHQMMIAPPLTSTCENIGRFDVGRIPV EFPTSELWQRGEELLKPAEEEKQKNLDLSLKL
AT5G14010	MAEPPPSYLHFVGPAKTRSSSKRHSFSSSAHPASHRLFPCQYCPRKFYTSQALGGHQNAH KRERAAARRNLGVLANSPPILDDNNTFLRPYPCFYQNPFQGSTSGNEPLQEQPTMMTMDG YDPFHPYPYVYPFALSGNNNDGGNGVMEEDEPLDLDLSLRL
AT5G15480	MEDEHQDLHKPINGALRDLKITRSQKETEKSTNQQQDVTCYYGLRENSKKKTQESPEPMK KILFRCEECGKGFRYEKYFKNHRSMMHLSPNEKVCEESLMTLSRSLGFVKKKKRSRLGRS GKTLFTTFLEPSSIFDATDEELEVADCLILLSKSAPKVVDELKSLSEAVRVTPETPESSY DLGCLLNKKPRKGGELESGVLSNEQRLMEEGFSSYGTSKEPASFLRDENRLDQQKRRKDG EFESGLLSNEQRLLEEEITTPVTFKGPASSLRHKCALDRNGGEFGPEFLSNEQTLMEETW KEPVSFLEDKHEFDQRKMREAGDFESRFYRIELGVGAMECTSSDTDMLTQSDKKNVEHRC RLCNKIFSSYQALGGHQTFHRMSKCKNKKNGIE…
AT5G25160	MDASIVSSSTAFPYQDSLNQSIEDEERDVHNSSHELNLIDCIDDTTSIVNESTTSTEQKL FSCNYCQRTFYSSQALGGHQNAHKRERTLAKRGQRMAASASAFGHPYGFSPLPFHGQYNN HRSLGIQAHSISHKLSSYNGFGGHYGQINWSRLPFDQQPAIGKFPSMDNFHHHHHQMMMM APSVNSRSNNIDSPSNTGRVLEGSPTLEQWHGDKGLLLSTSHHEEQQKLDLSLKL
AT5G27880	MSSSMSSAGSSTPKSKKLKGIVVDMEKSKEKATRNTILKLGSPQEVTSERRIENSSFGSS AVRRGREIMKFYPSKSNKIYTCHFCKKGFSTSQALGGHQNAHKQEREWDKKRKEMEAEYP GLSFLNPFLDKPHILLGGYSQDALSNENHLGITLDPFKRLIYPSFNAGMNMAVVPRVTPT RFFTGNTSTNGSTSRVPDPLPSYNNLYPSNSRNVLPFPPPQTTKLSSNFVSQGNVLSEEN FISKIGTNNIVEIDDDDDDIQPEEEKTKSGRIDLSLSL
AT5G43170	MALEALNSPRLVEDPLRFNGVEQWTKCKKRSKRSRSDLHHNHRLTEEEYLAFCLMLLARD GGDLDSVTVAEKPSYKCGVCYKTFSSYQALGGHKASHRSLYGGGENDKSTPSTAVKSHVC SVCGKSFATGQALGGHKRCHYDGGVSNSEGVGSTSHVSSSSHRGFDLNIIPVQGFSPDDE VMSPMATKKPRLK
AT5G43540	MECERSSSSTSSETGAVRHRRTSSSSVSTVTRRMYECTFCKRGFTNAQALGGHMNIHRRD RLNKAKVQNDADVALSQTHRCFHVASDLGGYEQVDSVVLRTTTSNYIQHLRIGSMATRRE NVVVEGNEIDLELRLGL
AT5G48890	MEDHYHQVEVEGEEEIKPSKEANKTDENTSSLRIFPCLFCSRKFHSSQALGGHQNAHKKE RTAARRAKRAYDFVNNNDFLHTLPVFLSSPSQHHLTILGYPASASVACFPTVHPDHPIFK SSGSHVVLATSHQGRDCKGGYCCQQRVDILDHHYNVVNSDKGKDQCLDLSLHL
AT5G56200	MDQLRGYKTNCGFSLGKPRFGSIKVKIPRIKPEIEEDQVEEDDEAKNIGLEEEENDHEAK SMDLEQGDVEEEEGEEKKHICCECGKRFVSGKALGGHKRIHVLETRKFSMMRPKMVSGMV GRSERGDLEVACCVCYKKFTSMKALYGHMRFHPDRGWKGVLPPPPLLPHPLGNSSSSTLD HDDEFISSDYDDDDDFDDDDDDDDDENSELWDSNLELENVVESIKGWSTKGKRGRRGDLK FDEADLKDPPLEDVKDIDDANGLLFLATTAEAAANLNVAETSASRSVEEKYLEMVKKRKK KQKRLSEMEKESSTSTHHDHQLDQVVVVAAEEGGGAGAREKHVCVTCNKSFSSYQALGGH RASHNKVKILENHQARANAEASLLGTEAIITGL…
AT5G57520	MDYQPNTSLRLSLPSYKNHQLNLELVLEPSSMSSSSSSSTNSSSCLEQPRVFSCNYCQRK FYSSQALGGHQNAHKLERTLAKKSRELFRSSNTVDSDQPYPFSGRFELYGRGYQGFLESG GSRDFSARRVPESGLDQDQEKSHLDLSLRL
AT5G59820	MVAISEIKSTVDVTAANCLMLLSRVGQENVDGGDQKRVFTCKTCLKQFHSFQALGGHRAS HKKPNNDALSSGLMKKVKTSSHPCPICGVEFPMGQALGGHMRRHRNESGAAGGALVTRAL LPEPTVTTLKKSSSGKRVACLDLSLGMVDNLNLKLELGRTVY
AT5G61470	MYSLLKKTKICQVCKKSFSNGKALGGHMRAHTLKFFPGSSSSTGSITPSLRSCNNLGASF RRPNETVLARFVHTSEVVGGPKPDLNKEAEQRTTVKKKIVVDLEEENSIESESDITIEES ALCLLQMKDDNMSEYLQNLKSIDSLVSTRKRKDTENYIEIDSDENHEDSDDEYVVEDEDE DNEDDDVKSLTSDVENLIGDSDEDDDDYGDENAYYGGKRKRGKKQSKYTCDTCGKVLRSY QALGGHRTSHKYKRLKISDKNYFGEDGPIVRRQYECQICNRMFASGQALGGHKKIHYMFL APAK
AT5G67450	MALETLNSPTATTTARPLLRYREEMEPENLEQWAKRKRTKRQRFDHGHQNQETNKNLPSE EEYLALCLLMLARGSAVQSPPLPPLPSRASPSDHRDYKCTVCGKSFSSYQALGGHKTSHR KPTNTSITSGNQELSNNSHSNSGSVVINVTVNTGNGVSQSGKIHTCSICFKSFASGQALG GHKRCHYDGGNNGNGNGSSSNSVELVAGSDVSDVDNERWSEESAIGGHRGFDLNLPADQV SVTTS
AT1G13400	MRADENNTLDLNNLPDDPSRDIFPFFEEGFSSSSSSGGFREKQTKDGKEYECRFCSLKFF KSQALGGHMNRHRQERETESLNKARELVLRNDSFPPHQGPPSFSYHQGDVHIGDLTQFKP MMYPPRHFSLPGSSSILQLQPPYLYPPLSSPFPQHNTNIGNNGTRHQTLTNSVCGGRALP DSSYTFIGAPVANGSRVAPHLPPHHGL
AT5G04340	MALETLTSPRLSSPMPTLFQDSALGFHGSKGKRSKRSRSEFDRQSLTEDEYIALCLMLLA RDGDRNRDLDLPSSSSSPPLLPPLPTPIYKCSVCDKAFSSYQALGGHKASHRKSFSLTQS AGGDELSTSSAITTSGISGGGGGSVKSHVCSICHKSFATGQALGGHKRCHYEGKNGGGVS SSVSNSEDVGSTSHVSSGHRGFDLNIPPIPEFSMVNGDEEVMSPMPAKKLRFDFPEKP

## Sheet: Table S5
Table S5. MEME motif sequences in predicted MsZFP proteins
Pattern	Sequence	Width of motif	Number of distributions	E-value
motif1	RSFSCKFCKRKFSSSQALGGHQNAHKKER	29	56	1.4e-1024
motif2	KVHECSICGKEFSSGQALGGHMRSHRA	27	18	5.6e-225
motif3	TLFTPYNYRALGVRMESMIQKPPYINPRITPHSFG	35	12	7.6e-162
motif4	KIGAILKLGDSSTNVATSSNSNIEKKIIVAPTSTKD	36	9	2.7e-108
motif5	ELDLNLKL	8	52	7e-102
motif6	EZEDLANCLIMLSRDKNNR	19	30	4.9e-96
motif7	IEHDQSSNSNPNKPIDFVKLSKDDSVPVSKVQE	33	9	4.4e-94
motif8	FFGPIQVGSSSCFPNNNNEGKDENNNEEK	29	9	5.9e-87
motif9	SGVGILGIGGATTSRIEDGTN	21	8	8.2e-64
motif10	KFCKECGKGFRSWKALGGHMRCH	23	8	2.3e-50

## Sheet: Table S6
Table S6. Ka/Ks ratios of the syntenic relationships between MsZFPs
Number	Gene ID	Gene ID	Ka	Ks	Ka/Ks
1	MsZFP21	MsZFP43	0.2129	0.8577	0.248222
2	MsZFP05	MsZFP19	0.2367	0.9281	0.255037
3	MsZFP17	MsZFP29	0.4716	1.5544	0.303397
4	MsZFP25	MsZFP45	0.6313	1.1442	0.551739
5	MsZFP41	MsZFP55	0.6099	1.0758	0.566927
6	MsZFP25	MsZFP36	0.6618	1.1259	0.587796
7	MsZFP25	MsZFP40	0.3925	0.5317	0.738198
8	MsZFP09	MsZFP52	0.6453	0.8527	0.756773
9	MsZFP04	MsZFP29	0.7348	0.9702	0.75737
10	MsZFP09	MsZFP44	0.3704	0.3964	0.93441

## Sheet: Table S7
Table S7. Ka/Ks ratios of the syntenic relationships between alfalfa and Arabidopsis
Number	Gene ID	Gene ID	Ka	Ks	Ka/Ks
1	AT1G68480.1	MsZFP02	0.4866	1.8544	0.262403
2	AT1G27730.1	MsZFP05	0.6696	0.4994	1.34081
3	AT1G68360.1	MsZFP09	0.4731	1.123	0.421282
4	AT1G27730.1	MsZFP19	0.5138	1.0006	0.513492
5	AT1G26610.1	MsZFP32	0.6505	0.6432	1.01135
6	AT1G80730.1	MsZFP33	0.778	0.7967	0.976528
7	AT1G26610.1	MsZFP41	0.4987	0.6866	0.726333
8	AT1G66140.1	MsZFP43	0.5886	0.3931	1.49733
9	AT1G67030.1	MsZFP52	0.5817	4.0052	0.145236
10	AT2G37430.1	MsZFP06	0.6245	1.0474	0.596238
11	AT2G41940.1	MsZFP11	0.439	1.3849	0.31699
12	AT2G28200.1	MsZFP17	0.8387	1.1543	0.726588
13	AT2G28200.1	MsZFP29	0.6981	0.821	0.850305
14	AT2G17180.1	MsZFP38	0.8213	0.7675	1.0701
15	AT2G37430.1	MsZFP50	0.373	3.1883	0.11699
16	AT2G45120.1	MsZFP46	0.541	0.5587	0.968319
17	AT3G10470.1	MsZFP03	0.3976	1.3791	0.288304
18	AT3G19580.1	MsZFP07	0.6622	1.311	0.505111
19	AT3G53600.1	MsZFP06	0.7701	0.5865	1.31304
20	AT3G60580.1	MsZFP31	0.4628	1.3553	0.341474
21	AT4G35280.1	MsZFP38	0.6631	1.1782	0.562808
22	AT4G17810.1	MsZFP39	0.5272	1.793	0.294032
23	AT4G16610.1	MsZFP54	0.5826	0.8133	0.716341
24	AT5G03510.1	MsZFP04	0.709	0.5851	1.21176
25	AT5G04390.1	MsZFP03	0.5345	0.7655	0.698236
26	AT5G10970.1	MsZFP08	0.7666	0.9289	0.825277
27	AT5G06070.1	MsZFP25	0.6026	1.693	0.355936
28	AT5G14010.1	MsZFP51	0.6699	1.1629	0.57606
29	AT5G57520.1	MsZFP56	0.5277	1.3622	0.387388

## Sheet: Table S8
Table S8. Ka/Ks ratios of the syntenic relationships between alfalfa and Medicago truncatula
Number	Gene ID	Gene ID	Ka	Ks	Ka/Ks
1	Medtr1g110710.1	MsZFP02	0.0454	0.0188	2.41489
2	Medtr1g013130.1	MsZFP08	0.0098	0.0621	0.15781
3	Medtr1g018420.1	MsZFP05	0.0094	0.1052	0.0893536
4	Medtr1g054450.1	MsZFP11	0.0065	0.0797	0.0815558
5	Medtr1g062780.1	MsZFP04	0.0103	0.134	0.0768657
6	Medtr1g090703.1	MsZFP03	0.0075	0.056	0.133929
7	Medtr1g106730.1	MsZFP07	0.0966	0.0689	1.40203
8	Medtr1g033340.1	MsZFP13	0.0189	0.0711	0.265823
9	Medtr1g070250.1	MsZFP14	0.0169	0.0765	0.220915
10	Medtr1g107055.1	MsZFP15	0.0201	0.0978	0.205521
11	Medtr2g076060.1	MsZFP16	0.017	0.0588	0.289116
12	Medtr2g084315.1	MsZFP17	0.0296	0.1242	0.238325
13	Medtr3g009410.1	MsZFP20	0.0382	0.0909	0.420242
14	Medtr3g011970.1	MsZFP18	0.1154	0.3232	0.357054
15	Medtr3g102980.1	MsZFP19	0.0038	0.0838	0.0453461
16	Medtr3g065020.1	MsZFP21	0.0238	0.127	0.187402
17	Medtr3g012010.1	MsZFP24	0.0308	0.0862	0.357309
18	Medtr3g023760.1	MsZFP22	0.0233	0.059	0.394915
19	Medtr3g011970.1	MsZFP27	0.0511	0.1113	0.459119
20	Medtr3g068095.1	MsZFP25	0.0232	0.0374	0.620321
21	Medtr4g021270.1	MsZFP28	0.0207	0.047	0.440426
22	Medtr4g028610.1	MsZFP30	0.0096	0.1008	0.0952381
23	Medtr4g057230.1	MsZFP29	0.034	0.1503	0.226214
24	Medtr4g027440.1	MsZFP31	0.0319	0.1191	0.267842
25	Medtr4g082980.1	MsZFP32	0.022	0.0734	0.299728
26	Medtr4g006600.1	MsZFP33	0.0096	0.0484	0.198347
27	Medtr4g036615.1	MsZFP35	0.1616	0.267	0.605243
28	Medtr4g064873.1	MsZFP36	0.0199	0.0554	0.359206
29	Medtr4g100860.1	MsZFP54	0.0177	0.1022	0.17319
30	Medtr4g109340.1	MsZFP55	0.0117	0.0567	0.206349
31	Medtr4g128340.1	MsZFP56	0.0133	0.0795	0.167296
32	Medtr5g099040.1	MsZFP38	0.1231	0.259	0.47529
33	Medtr5g014400.1	MsZFP39	0.0104	0.0452	0.230088
34	Medtr5g043930.1	MsZFP41	0.0207	0.0905	0.228729
35	Medtr5g080650.1	MsZFP40	0.0426	0.089	0.478652
36	Medtr5g008310.1	MsZFP42	0.0441	0.1491	0.295775
37	Medtr5g077370.1	MsZFP43	0.0109	0.0813	0.134071
38	Medtr7g063220.1	MsZFP45	0.0107	0.0674	0.158754
39	Medtr7g026977.1	MsZFP49	0.0541	0.1176	0.460034
40	Medtr7g083210.1	MsZFP51	0.0495	0.1022	0.484344
41	Medtr7g100100.1	MsZFP50	0.2047	1.0753	0.190365
42	Medtr8g466760.1	MsZFP57	0.0229	0.0488	0.469262

## Sheet: Table S9
Table S9. The description of the selected cis-regulatory elements
Element	Core sequence	Function annotation
ABRE	TACGGTC	Response to abscisic acid
ARE	AAACCA	essential for anaerobic induction
CGTCA-motif	CGTCA	Response to MeJA
DRE	TACCGACAT	Response to dehydration, low-temp, salt stresses
G-Box	CACGTT	Response to MeJA
MBS	TAACTG	MYB binding site involved in drought-inducibility
LTR	CCGAAA	Response to low-temperature
TCA-element	GAGAAGAATA	Response to salicylic acid
TGACG-motif	TGACG	Response to MeJA
TC-rich repeats	ATTCTCTAAC	defense and stress responsiveness
